# Supplementary material for: Comparative Developmental Expression Profiling of Two C. elegans Isolates
Source: PLoS One. 2008 Dec 31;3(12):e4055. doi: 10.1371/journal.pone.0004055 (PMC2605249; doi:10.1371/journal.pone.0004055)
Supplement: Table S1 — Supplementary table 1 (0.06 MB XLS) [file pone.0004055.s001.xls]

## Sheet: Sheet1
Table S1. Genes that show significant variation due to strain by stage interaction.
Genes in order of significance based on the strain by stage Q-values.
Strain, Stage, and Strain*Stage columns contain p-values. Innate immunity is based on the curated list. Functions are from wormbase.org.
Gene	Strain	Stage	Strain*Stage	Strain*Stage Q-value	Innate immunity
						Function
F55G11.7	8.61e-26	1.67e-14	1.44e-11	6.39e-08	x
F55G11.6	1.75e-25	2.36e-11	7.42e-12	6.39e-08	x
Y57A10B.3	8.78e-22	7.02e-15	3.8e-11	9.47e-08	x
F28A10.5	1.57e-13	3.79e-12	4.27e-11	9.47e-08
F54E2.1	5.15e-27	1.73e-16	7.49e-11	1.33e-07	x
Y53F4B.30	4.47e-23	1.52e-17	1.13e-10	1.67e-07	x
F32B5.3	2.51e-09	5.93e-14	1.88e-10	2.24e-07		Nematode larval development
K07E8.3	5.31e-23	2.29e-11	2.02e-10	2.24e-07
R52.10	2.24e-05	4.83e-23	2.64e-10	2.34e-07
C17B7.9	2.59e-17	1.51e-09	2.37e-10	2.34e-07
T20D4.11	7e-16	2.68e-15	3.49e-10	2.82e-07
F16G10.5	2.31e-09	4.22e-09	4.22e-10	3.12e-07		Duf-19
C14C6.12	3.69e-21	1.86e-19	8.7e-10	5.94e-07
Y39B6A.21	1.92e-23	4.42e-20	1.9e-09	1.15e-06
C29F9.4	9.23e-22	3.98e-09	1.94e-09	1.15e-06
K06H6.1	1.1e-16	4.95e-11	2.49e-09	1.38e-06
K06H6.2	2.14e-16	3.68e-11	5.25e-09	2.74e-06		Ser/Thr kinase
K04C1.5	0.001929	5.29e-09	7.73e-09	3.81e-06		Lectin
Y102A5B.3	2.77e-14	9.62e-11	9.91e-09	4.63e-06	x
C35D6.5	5.62e-20	1.86e-10	1.33e-08	5.9e-06		Zinc-finger
Y47G6A.14	1.43e-14	1.59e-11	1.67e-08	6.74e-06
F48G7.4	0.04839	2.07e-11	1.65e-08	6.74e-06
F35F10.4	1.32e-18	8.62e-10	2.27e-08	8.39e-06		Tyrosine phosphatase
F35C11.2	5.74e-07	1.1e-21	3.37e-08	1.2e-05
F54D10.7	1.42e-07	7.15e-11	3.92e-08	1.34e-05
BE10.1	8.83e-05	6.29e-22	4.19e-08	1.38e-05		Duf-19
C04E12.2	1.61e-22	1.24e-14	4.37e-08	1.38e-05
Y37H2A.12	2.07e-16	3.05e-10	5.73e-08	1.75e-05
R11G11.14	7.17e-16	3.03e-09	6.32e-08	1.87e-05		Ser/thr phosphatase
W03D8.2	0.606416	2.98e-15	7.49e-08	2.14e-05		H-box
ZC204.2	9.86e-18	0.01	9.84e-08	2.73e-05		Regulator of G protein signaling,
ZC53.7	4.91e-06	8.95e-14	1.13e-07	3.04e-05
F35E8.8	5.73e-08	1.57e-16	1.58e-07	4.12e-05	x
Y57G7A.6	2.35e-05	5.2e-20	1.7e-07	4.31e-05
ZK1025.2	4.2e-13	2.9e-09	4.06e-07	0.000100068
Y108F1.5	4.85e-09	8.93e-07	5.21e-07	0.000124942
Y110A2AL.1	2.29e-06	9.59e-11	5.38e-07	0.000125623		Tyrosine phosphatase
M04G7.2	5.08e-05	2.8e-18	5.55e-07	0.00012627
F56G4.3	4.84e-12	6.56e-28	7.37e-07	0.000163485		Tyrosine phosphatase
K07F5.4	4.18e-05	1.79e-14	8.55e-07	0.000185035		Trypsin
F25E5.3	3.3e-10	0.000259	1.01e-06	0.000213375	x
C25G4.6	0.002089	1.4e-20	1.18e-06	0.000243492		Transposase
Y75B12B.1	0.003396	1.28e-10	1.4e-06	0.000282323		Let-60 regulated
M70.3	0.001275	3.25e-19	1.67e-06	0.000329287		Tyrosine kinase
C35E7.10	1.55e-05	7.2e-23	1.71e-06	0.000329845	x	Ligand gated ion channel
T24D8.1	0.258186	1.52e-16	1.8e-06	0.000335001		Bath
F52C6.11	1.23e-19	1.02e-08	1.96e-06	0.000347822	x	Glycosotransferase
C14C6.3	1.5e-12	9.25e-09	2e-06	0.000347961		Ser/Thr kinase
C27D8.1	0.000111	7.78e-22	2.13e-06	0.000363452	x
C18E3.7	0.762244	2.9e-07	2.38e-06	0.000398448
F53C3.13	1.83e-19	3.24e-14	2.45e-06	0.000402572
C09B9.2	0.000387	3.65e-22	2.81e-06	0.000445235
T10E9.4	0.000433	2.15e-18	2.81e-06	0.000445235		Serine caboxypeptidase
Y40D12A.2	8.36e-17	7.08e-15	3.01e-06	0.000468557	x	Tyrosine phosphatase
ZK616.7	0.001037	2.4e-17	3.07e-06	0.000469658
ZK973.8	0.046188	7.37e-14	3.31e-06	0.000497791		Phospho-frucktokinase
C50F4.2	0.000818	3.15e-17	3.77e-06	0.000557521
W03D8.1	9.81e-08	2.96e-05	3.98e-06	0.000578928
C33C12.7	0.000378	6.53e-10	4.25e-06	0.000608231		Tyrosine phosphatase
C55C3.4	1.27e-05	4.75e-22	4.36e-06	0.000614069
C50E3.12	0.004278	3.74e-10	5e-06	0.000693204		Duf-19
F35F10.13	7.78e-16	2.49e-16	5.1e-06	0.00069619
T20D4.12	6.5e-12	1.4e-13	5.36e-06	0.000720596
C27D8.2	0.001636	6.23e-19	5.75e-06	0.00076149		Duf-19
C36C5.15	6.64e-14	8.65e-23	6.21e-06	0.000810315
Y38H6C.23	9.9e-10	8.56e-06	6.84e-06	0.000879585		Lps induced necrosis factor
Y37D8A.6	0.032602	3.18e-20	7.69e-06	0.000974764	x
F52C6.2	2.21e-19	8.83e-11	7.92e-06	0.000987122
R155.4	3.76e-05	1.77e-07	8.01e-06	0.000987122
F14D2.15	2.39e-14	3.7e-09	8.65e-06	0.00105139		Tyrosine phosphatase
C25A8.5	5.52e-05	5.62e-17	9.84e-06	0.00117987		Fbxa
Y82E9BL.10	3.69e-08	5.35e-11	1.06e-05	0.00124923	x	K+ ion channel
K02F6.8	7.33e-10	2.28e-07	1.07e-05	0.00124923
T25B9.6	5.59e-05	8.77e-15	1.19e-05	0.00137128
Y17D7A.1	7.34e-10	4.75e-10	1.26e-05	0.00143333	x	Lipase
Y38E10A.10	0.004159	5.03e-05	1.38e-05	0.00154997
R07E5.6	0.000565	1.21e-18	1.62e-05	0.00179678		Gts family
F35E8.11	4.25e-16	9.43e-09	1.67e-05	0.00182937	x	Duf-19
C36C5.14	2.88e-16	3.74e-23	1.87e-05	0.00202348
ZK945.7	0.000976	9.22e-21	1.98e-05	0.00211262		Nspd
Y43C5A.1	1.66e-06	2.33e-08	2e-05	0.00211262		Sperm calcium permeable gated ion channel
K01A11.4	0.000112	2.84e-19	2.2e-05	0.00229654		Skp-1 homolog
F13A7.9	0.006673	2.1e-10	2.26e-05	0.00233174		Fbxa
F28F8.4	1.53e-17	9.53e-05	2.29e-05	0.00233554		ATPase
C10G11.8	0.000999	1.58e-19	2.76e-05	0.0027829
F54C1.9	0.026196	1.04e-19	2.8e-05	0.00279151		Tyrosine kinase
F23C8.7	0.000296	4.71e-16	3.13e-05	0.00305193		Methylase
ZK1025.3	1.47e-09	1.78e-09	3.12e-05	0.00305193		Bath
F14D2.1	2.72e-13	1.01e-08	3.2e-05	0.00308626	x
ZK1010.5	0.008745	1.3e-16	3.33e-05	0.00317711		Embryonic development
Y69E1A.2	0.329714	1.67e-20	3.42e-05	0.00322827
Y62H9A.12	2.26e-07	1.99e-18	3.63e-05	0.00335511		Abc-transporter
F19B6.4	0.000362	7.32e-18	3.63e-05	0.00335511
K08D10.7	6.81e-05	1.21e-09	3.86e-05	0.00349488
K09F6.5	0.901773	0.001093	3.83e-05	0.00349488	x
T13F3.9	6.81e-14	5.46e-09	4.21e-05	0.00377327		Tyrosine phosphatase
Y69A2AR.19	4.2e-05	3.07e-18	4.3e-05	0.00381539		Embryonic development
ZC204.11	0.214421	1.1e-22	4.92e-05	0.00426749
C47D12.3	0.000782	1.41e-17	4.99e-05	0.00426749
T08B6.4	0.001351	7.85e-17	5.05e-05	0.00426749		Lipase
ZK617.2	7.54e-09	1.78e-15	4.96e-05	0.00426749		Glucosyltransferase
T06C12.10	1.35e-05	1.22e-13	5.01e-05	0.00426749
F57E7.1	8.01e-12	0.00017	5.17e-05	0.00432769
W06B3.1	2.46e-07	3.82e-09	5.32e-05	0.00439543
Y105C5A.25	0.370428	0.000318	5.35e-05	0.00439543		Ser/Thr kinase
C39H7.1	0.002037	4.72e-20	5.4e-05	0.0043958
F57A10.2	4.82e-10	3.73e-11	5.48e-05	0.00442037
Y38H8A.3	0.000495	5.89e-20	5.72e-05	0.0045724		Bath
F59H6.1	1.27e-07	8.86e-05	6.03e-05	0.00477716	x
M88.3	3.28e-05	9.23e-21	6.42e-05	0.00496889		Glutamine synthetase
K03H1.1	0.002133	2.19e-20	6.44e-05	0.00496889		Fbxa
Y82E9BL.11	1.99e-07	4.82e-10	6.44e-05	0.00496889	X	Tyrosine phosphatase
C17H12.3	3.61e-06	1.97e-21	7.18e-05	0.00542156		Duf-19
T28A11.19	4.06e-07	6.36e-09	7.21e-05	0.00542156
Y69H2.9	1.06e-06	0.001237	7.1e-05	0.00542156
C10H11.3	4.31e-22	7.97e-08	7.28e-05	0.00542819
C29F3.7	8.48e-12	8.06e-21	8.06e-05	0.00593978	X	Tyrosine phosphatase
R155.2	0.019117	1.58e-18	8.1e-05	0.00593978		Bath
F59H6.9	5.71e-18	9.91e-08	8.76e-05	0.00637111	X
T04A8.13	4.97e-17	2.19e-12	9.17e-05	0.0065832
C13G5.2	2.54e-20	3.6e-07	9.2e-05	0.0065832		Cytochrome C
ZC116.2	0.002958	1.52e-20	9.4e-05	0.0066725
F46A8.6	0.027864	1.83e-21	0.000104179	0.00726006		Tyrosine phosphatase
F25H5.7	0.002223	2.58e-17	0.000104732	0.00726006
F39E9.2	2.87e-16	8.31e-13	0.000104127	0.00726006		Tyrosine phosphatase
W03F11.4	0.002335	1.11e-16	0.000117982	0.00811516
Y47H9C.11	4.85e-21	1.02e-06	0.000121435	0.00828842
R08A2.1	1.67e-05	5.16e-16	0.00012269	0.00831015
Y38E10A.17	0.036254	2.6e-16	0.000124614	0.00837652	X	Math
C46F9.1	1.06e-11	6.1e-14	0.000127474	0.00850435		Ubiquitin ligase
F19B10.2	3.76e-06	7.46e-19	0.000131039	0.0085742		Cytochrome p
T10H4.11	1.15e-08	0.000505	0.00013142	0.0085742		Embryonic development
F59E12.6	1.52e-10	0.002114	0.000131337	0.0085742
C04G2.2	0.00021	1.65e-17	0.000139009	0.00900313		Tyrosine phosphatase
F48F5.1	0.715284	4.19e-13	0.000141883	0.00912268	X
Y106G6G.1	2.51e-05	9.15e-19	0.000145165	0.00926655
C29F5.3	0.003897	6.24e-17	0.000151	0.0095023		Argonaut homolog
F56A6.1	0.811684	8.24e-05	0.000150733	0.0095023
K08D10.8	3.87e-05	6.23e-08	0.000157381	0.00983411		Lectin
Y46C8AL.5	9.46e-08	3.56e-11	0.000158684	0.00984619	X
ZC317.6	0.007536	3.74e-20	0.000168763	0.0102825		Tyrosine phosphatase
C24D10.1	4.1e-06	2.68e-19	0.000169192	0.0102825		GYF protein
K11H3.4	0.002459	5.63e-06	0.000168999	0.0102825
F35C5.12	0.025724	1.23e-16	0.00017523	0.010577		RNA binding protein,
C30B5.3	0.060045	1.11e-13	0.000181572	0.0108857		Cysteine proteinase
W07B8.1	1.32e-11	9.45e-27	0.00018583	0.0110574	X	Ser/Thr kinase
F53C3.1	0.001753	1.05e-19	0.000186927	0.0110574	X	PDC-gipc
C35D10.2	0.012011	1.24e-20	0.000191474	0.0112513
F35E2.9	0.000668	6.55e-17	0.000193387	0.011289
C39B5.10	1e-21	0.000446	0.000195828	0.0113568	X	PDZ-GIPC
F44D12.4	0.013484	7.71e-22	0.000206271	0.0117768
C32H11.9	0.006102	1.53e-08	0.000207052	0.0117768	X
C27C7.1	8.88e-11	3.78e-05	0.00020491	0.0117768		Ser/Thr kinase
F36H12.8	0.030065	1.47e-19	0.000213455	0.0120085
F58D2.2	0.008649	3.37e-17	0.000213834	0.0120085	X
Y45F10C.1	0.753744	2.77e-14	0.000221085	0.0123377
T10E9.3	0.000287	2.79e-11	0.000237167	0.0131524
ZK757.3	0.00427	1.4e-16	0.000240449	0.0131698		ElF2c, Argonaut and dicer, PIWI domains
C09G1.5	0.038819	5.05e-13	0.000240151	0.0131698		Enterobactin
F12E12.11	2.27e-05	0.629002	0.000243314	0.013245		Tyrosine phosphatase
ZK809.1	0.035044	7.62e-15	0.000246475	0.0132544		Pyroglutamine peptidase
F35F10.6	0.005343	6.58e-14	0.000245428	0.0132544		Ser/thr kinase
W02B12.12	0.001943	2.26e-18	0.000258675	0.0137974		Tyrosine phosphatase
H06O01.4	0.006514	1.95e-15	0.000261237	0.0137974		Required for RNAi
C04F5.1	0.042795	7.65e-07	0.000260813	0.0137974		ElF2c, PIWI domains
T22B3.2	0.027454	2.07e-16	0.000270479	0.0141174
F15D4.5	0.628789	6.01e-10	0.000269204	0.0141174
K06B4.4	4.03e-05	7.1e-11	0.000282836	0.0146761		Collagen
R09A8.4	3.76e-10	9.32e-22	0.000293985	0.0149916
M04C3.3	2.5e-12	4.25e-06	0.00029148	0.0149916		7-TM receptor
F38A1.6	1.02e-10	4.47e-06	0.000292436	0.0149916
Y82E9BR.21	3.93e-15	5.64e-14	0.000299233	0.0151145		Riboflavin biosynthesis
C07G3.2	0.000698	1.54e-06	0.000299803	0.0151145	X	Ser/thr phosphatase
F52H3.6	0.009412	9.17e-18	0.000306507	0.0152789		Ser/thr kinase
T15B12.2	0.044476	4.69e-14	0.000305037	0.0152789
W03D8.9	0.018741	2.19e-17	0.000308782	0.0153063
K04H4.5	6.43e-05	1e-19	0.000314654	0.0155107		Tyrosine phosphatase
C17H12.5	0.000704	2.62e-20	0.000318183	0.0155327
Y38F1A.1	0.200576	2.07e-18	0.000318601	0.0155327		Zinc-finger
Y75B8A.10	7.55e-10	0.040633	0.000332357	0.0161148		Fbxa
T12B5.11	1.09e-14	7.25e-08	0.000339646	0.0163787		Fbxb
Y20C6A.2	0.258565	3.77e-22	0.000352595	0.0169112		Lectin
T09F5.9	1.56e-06	2.22e-15	0.000361119	0.017227	X	Mitochondrial RNase
F59A6.6	2.7e-08	1.75e-13	0.000365909	0.0173621		Cyclosporin-A binding cyclophilin
ZK520.5	0.025032	1.35e-19	0.000374658	0.0176827		Bath
Y49F6C.4	2.9e-05	3.55e-22	0.000377153	0.0177063	X	Ser/thr kinase
ZK177.2	3.59e-10	0.052267	0.000387332	0.0180884		Ig/fibronectin
F42F12.2	4.83e-09	9.51e-20	0.000418726	0.0194522		Hydrozoas-acetyl transferase
C37H5.3	0.672757	9.02e-05	0.000428608	0.0198075
T19H12.8	3.14e-12	0.070513	0.000437133	0.0200968		MSP
F53B6.4	0.000304	9.1e-19	0.000459011	0.0204664	X	Insulin-like peptide
F08G2.6	1.26e-05	1.45e-18	0.00045088	0.0204664		Pathogenesis related protein
F28D1.5	1.48e-09	2.26e-18	0.000457033	0.0204664	x
Y54G2A.13	1.95e-08	7.82e-15	0.000455736	0.0204664		Math
F36H5.2	1.07e-18	0.000146	0.000455577	0.0204664	x
F58D5.2	0.143365	0.00314	0.000454142	0.0204664	x	Neprilysin
K02F6.9	8.45e-05	2.45e-05	0.000464254	0.0205967
C06A5.2	3.62e-05	2.68e-21	0.000504253	0.0221888
Y23H5A.8	0.00821	1.11e-05	0.000505142	0.0221888		Receptor
T01C3.5	9.97e-05	1.18e-18	0.000528174	0.0227535		Mg2+ transporter
ZK1053.6	0.023269	5.25e-17	0.000528256	0.0227535		UDP-glucuronosyl
F10D2.12	5.48e-21	5.53e-10	0.000521921	0.0227535		Histone acetyltransferase SAGA associated factor
Y17G9B.8	1.63e-15	2.08e-09	0.000527697	0.0227535		MSP
C35E7.9	0.000542	1.9e-19	0.000536231	0.0229854	x
C29F9.2	2.87e-14	8.33e-08	0.000546301	0.0233045
ZC513.3	0.042257	2.68e-12	0.000550465	0.0233404		Math
C40D2.2	8.77e-19	1.33e-06	0.000552403	0.0233404		Fbxa
Y82E9BL.14	6.4e-17	3.8e-07	0.000555815	0.0233732	x	Embryonic development
C39B5.2	0.000221	2.49e-23	0.000571907	0.023748
F16H6.7	2.17e-09	1.97e-20	0.000568469	0.023748
R09E10.1	0.002795	1.07e-13	0.000572755	0.023748		Duf19
T28A11.16	0.012847	4.12e-15	0.000577809	0.0238461	x	Phosphoenolpyruvate
H04M03.1	0.001247	3.13e-14	0.000599268	0.0246172		Ser/Thr kinase
R13H9.5	0.110834	3.73e-17	0.000621359	0.025407
K06A5.2	0.013972	7.34e-21	0.000635284	0.0256912		Ser/Thr kinase
C09D4.3	0.010321	1.64e-19	0.000636995	0.0256912		BTB/POZ and kelch domains, signal transduction
F47D12.7	0.000994	1.18e-18	0.000632165	0.0256912		MSP
F13A7.1	0.014759	2.2e-18	0.00064142	0.0257526
ZK1290.10	2.46e-10	1.88e-10	0.000670418	0.0267956	x
K10C9.7	0.00027	2.78e-19	0.000673981	0.0268172		Ser/Thr kinase
F36H12.8	0.197981	6.33e-18	0.000699015	0.0275661		E3 ubiquitin ligase
ZK1240.9	1.26e-06	1.84e-13	0.000696871	0.0275661		UDP-glucuronosyl
Y39G10AR.6	3.24e-11	2.49e-12	0.000703364	0.0276148	x
C38C3.3	0.001658	8.12e-18	0.000707948	0.0276379		Lectin
Y54G2A.8	4.25e-10	9.37e-08	0.00071018	0.0276379	x
Y43F8A.2	0.008623	1.08e-17	0.00072293	0.0278456
Y47H9C.12	3.52e-09	0.000764	0.000724933	0.0278456		FUKUTIN ortholog
T07D3.4	5.38e-24	0.22026	0.000720126	0.0278456		MSP
F36H12.3	0.00084	1.28e-18	0.000736084	0.0279312		Glutatione-S-transferase
Y53F4B.32	3.29e-11	1.72e-16	0.000737868	0.0279312		Tyrosine phosphatase
Y113G7C.1	0.020833	5.53e-15	0.000735778	0.0279312	x	Tyrosine phosphatase
C07E3.4	0.013483	2.95e-05	0.000739753	0.0279312		MSP
C25D7.12	5.75e-09	4.11e-18	0.000746397	0.0280627	x	Acyl-CoA thioesterase
F57F4.1	8.26e-05	2.27e-18	0.000753691	0.0280667
C09E9.2	6.5e-13	1.95e-13	0.000755993	0.0280667		MSP
F36D3.4	0.006442	9.87e-05	0.000751491	0.0280667		Pathogenesis related protein
F28D1.4	1.27e-05	0.217946	0.00076512	0.0282872	x	Ribonuclease H
ZK1290.6	0.015453	9.81e-18	0.000786844	0.0289696		Tx-cofactor activity
C29F9.6	8.71e-07	1.06e-09	0.000805687	0.0295408
C46E10.1	0.034606	1.45e-18	0.000862469	0.0314926		Lectin
Y46C8AL.4	0.97154	1.97e-06	0.000906342	0.0329589	x	Ser/Thr kinase
ZK507.3	0.002451	2.85e-13	0.000914852	0.0331326
F59A3.5	0.022283	0.00103	0.000930379	0.033558
K08C9.2	0.06692	2.09e-18	0.000952887	0.0342307		Tyrosine kinase
K07A1.14	0.000177	3.58e-15	0.000960603	0.0343687		Failed axon connection like protein
C54D10.1	0.297966	5.01e-23	0.000990957	0.0353123	x	Caenorhabditis-specific protein that inhibits germ line specific apoptosis
H06H21.9	0.184963	9.92e-19	0.00101163	0.0357617		MATH
Y8G1A.1	6.27e-05	3.46e-14	0.0010102	0.0357617	x	UDP-N_galactose4-epimerase
C47B2.6	5.58e-06	3.81e-07	0.00102443	0.0360705	x
W04E12.7	1.57e-07	1.93e-21	0.00103109	0.0361617
B0393.4	0.008262	7.82e-08	0.00104476	0.0364968	x
ZC412.7	6.55e-08	2.51e-11	0.00104922	0.036509
M02D8.5	3.27e-10	5.53e-14	0.00105759	0.0366564
Y119C1B.10	8e-09	5.78e-13	0.00106832	0.0368841		Secreted surface protein
F15A4.6	1.56e-12	1.66e-20	0.00108651	0.0371807		Pathogenesis related protein
F28D1.5	6.31e-10	9.68e-17	0.00108847	0.0371807	x	Fbxa
C18B12.5	0.802881	7.26e-13	0.00108948	0.0371807
D2085.7	0.000101	1.6e-13	0.0010963	0.0372699		Ser/thr kinase
C53A5.4	0.000213	2.63e-15	0.00111301	0.0374191		DEAF-1 related transcriptional regulator
C25G4.4	0.069586	1.23e-13	0.00111334	0.0374191
C40H5.1	3.63e-08	8.4e-12	0.00110606	0.0374191	x	SAM-dependent methyltransferase
R08E5.3	0.725026	1.23e-07	0.00119263	0.039933		26S proteasome complex
F59B2.5	0.866204	9.69e-16	0.00129288	0.0429653
T17A3.8	5.01e-12	2.96e-07	0.00129007	0.0429653		Reducatses with broad activity
D1054.8	0.831453	3.49e-24	0.00132211	0.0435711	x
W08E3.4	0.000131	2.82e-12	0.00132584	0.0435711
Y69A2AR.25	6.58e-05	0.034547	0.001325	0.0435711		Cub-like domain
F08G5.6	3.24e-09	2.17e-17	0.00133112	0.0435833	x	Aspartyl protease
Y39B6A.24	5.6e-07	1.28e-08	0.00135738	0.0442795	x
Y39G10AR.16	0.467237	5.57e-18	0.00136576	0.0443898	x
F55G11.1	2.17e-16	7.39e-14	0.00137796	0.0446228		Tyrosine phosphatase
T27A3.5	0.002713	1.23e-19	0.00141753	0.0457374		Ser/thr phosphatase
ZK938.1	0.006807	4.89e-17	0.00145911	0.0468319		Ser/thr phosphatase
W09C3.6	0.064434	1.48e-16	0.00146201	0.0468319
F07A5.2	0.009498	3.43e-20	0.00150951	0.04799		MAPK
C04G6.1	0.037113	1.97e-19	0.00151439	0.04799	x
F15E11.15	2.07e-09	0.174898	0.00150685	0.04799		RDP-ribosylation
F45E4.1	0.0019	8.34e-19	0.00154549	0.048628
