# Supplementary material for: Comparative Developmental Expression Profiling of Two C. elegans Isolates
Source: PLoS One. 2008 Dec 31;3(12):e4055. doi: 10.1371/journal.pone.0004055 (PMC2605249; doi:10.1371/journal.pone.0004055)
Supplement: Table S6 — Supplementary table 6 (0.24 MB XLS) [file pone.0004055.s006.xls]

## Sheet: Table S6.txt
List of genes that have been implicated in innate immunity
AC3.4
AC3.7
AC3.8
AC7.2a
AH6.11
B0001.6
B0019.1
B0024.4
B0034.4
B0035.10
B0035.13
B0041.7a
B0198.3
B0207.12b
B0207.3
B0207.5
B0213.11
B0213.15
B0213.3
B0218.2
B0222.3
B0222.4
B0222.6
B0222.7
B0222.9
B0240.3
B0250.1
B0250.4
B0252.3
B0261.1
B0272.4
B0280.1a
B0285.7
B0285.9
B0286.4b
B0286.4c
B0302.1a
B0302.4
B0302.5
B0334.9
B0344.2
B0348.4a
B0350.2b
B0391.4
B0393.4
B0395.2
B0403.4
B0410.2b
B0414.2
B0414.3
B0432.12
B0454.7
B0462.2
B0464.5a
B0464.5b
B0464.9
B0495.1
B0496.7
B0507.6
B0513.9
B0523.1
B0524.2
B0545.1b
B0554.6
C01A2.6
C01B10.6a
C01B12.7
C01B7.4
C01C10.1
C01C10.4
C01C4.1
C01G10.11a
C01G10.7
C01G12.1
C01G12.6
C01G5.9
C01G6.4
C01G6.7
C01G8.3
C02A12.4
C02B8.1
C02B8.3
C02C6.2
C02E7.10
C02E7.4
C02E7.7
C02F4.1
C02F4.5
C02F5.11
C02F5.3
C02F5.4
C02F5.5
C02F5.8
C02H6.2
C03A7.3
C03A7.5
C03B1.15
C03B8.4
C03C10.2
C03C10.5
C03D6.4
C03E10.6
C03G5.7
C03G6.11
C03G6.15
C03G6.17
C04C11.2
C04E12.11
C04E6.12
C04E6.7
C04E7.1
C04E7.2
C04F12.1
C04F12.6
C04F12.9
C04F5.1
C04F6.4
C04G6.1
C04G6.5
C04G6.6
C05A9.1
C05C10.4
C05C10.5
C05C8.7
C05D11.7a
C05D11.9
C05D9.5
C05D9.9
C05E4.9b
C05G5.3
C05H8.1
C05H8.2
C06A5.4
C06A5.9
C06A8.9
C06B3.3
C06B3.5
C06B3.6
C06B3.6
C06B3.7
C06B8.2a
C06C3.4
C06C6.4
C06C6.5a
C06E4.5
C06E4.7
C06G3.5
C06G4.2c
C06H2.3
C07A9.7a
C07E3.3
C07E3.3
C07G1.3a
C07G1.3b
C07G1.4a
C07G1.6
C07G1.7
C07G3.2
C07G3.5
C08B11.4
C08E3.3
C08E3.5
C08E3.6
C08E8.4
C08G5.2
C08H9.2
C09C7.1
C09D1.1
C09D4.5
C09E7.3
C09E7.7
C09F12.1
C09F5.1
C09G12.3
C09G9.5
C10A4.4
C10C5.1
C10C5.2
C10C6.2
C10E2.6
C10G6.1
C10H11.4
C10H11.6
C10H11.7
C11D2.1
C11E4.7
C11H1.2
C11H1.4
C12C8.1
C12D12.1a
C12D12.2b
C12D5.4
C12D8.1b
C13A2.3
C13B9.1
C13D9.1
C13D9.7
C13D9.8
C13F10.5
C13F10.7
C13G3.3a
C14A6.6
C14A6.8
C14B1.5
C14B9.2
C14C6.2
C14C6.5
C14E2.1
C14E2.3
C14E2.4
C14E2.5
C15A11.1
C15A11.3
C15A11.7
C15A7.2
C15B12.6
C15C8.3
C15F1.2
C15F1.5
C15F1.6
C15F1.7
C16A11.1
C16A11.7
C16A3.4
C16A3.5
C16B8.1
C16B8.3
C16B8.4
C16C10.3
C16C10.4
C16C2.2a
C16C8.12
C16C8.13
C16D6.3
C16D9.4
C16D9.9
C16H3.3
C17A2.5
C17A2.6
C17A2.8
C17C3.1d
C17C3.4
C17F3.3
C17F4.3
C17F4.7
C17G10.6
C17H1.2
C17H12.13
C17H12.6
C17H12.8
C18A11.1
C18A3.4a
C18A3.4b
C18B2.3
C18B2.4
C18B2.5a
C18C4.2
C18C4.7
C18D1.2
C18D11.2
C18D4.6b
C18E9.7
C18E9.9
C18F10.9
C18G1.2
C18H7.2a
C18H7.2b
C18H9.6
C23G10.11
C23G10.2b
C23G10.6
C23G10.7b
C23H3.9a
C23H4.1
C24A8.1
C24B9.9
C24F3.6
C24H11.7
C24H11.8
C24H12.10
C24H12.7
C25A1.3
C25A1.8
C25A11.4c
C25B8.4
C25D7.2
C25D7.4
C25D7.5
C25E10.12
C25E10.3
C25E10.4
C25E10.8
C25F9.6
C25G4.7
C25G6.2
C25H3.10
C26B9.1
C26C6.5b
C26C6.6
C26C6.7
C26F1.2
C26F1.4
C26F1.5
C27A12.3
C27D8.1
C27F2.7
C28A5.5
C28C12.13
C28C12.5
C28F5.4
C28G1.2
C28H8.12
C28H8.2
C28H8.7
C28H8.8
C28H8.9a
C29E4.1
C29E4.2
C29E4.7
C29E4.8
C29E4.9
C29E6.1
C29F3.2
C29F3.7
C29F7.2
C29F9.3
C29F9.3c
C29F9.4
C29G2.5
C29H12.1
C30A5.4
C30A5.7a
C30B5.6
C30E1.6
C30E1.7
C30F12.2
C30G12.1
C30G4.5
C30H6.2
C30H6.4
C31A11.3
C31A11.5
C31B8.13
C31C9.2
C31E10.5
C31E10.7
C31H1.6b
C31H5.1
C32A3.1a
C32B5.3
C32B5.5
C32B5.6
C32D5.9
C32E12.1
C32E8.6a
C32H11.1
C32H11.12
C32H11.3
C32H11.4
C32H11.7
C32H11.9
C33A11.4
C33A12.15
C33C12.5
C33D3.3
C33D3.5
C33D9.5
C33E10.1
C33E10.10
C33E10.8
C33F10.10
C33F10.11
C33F10.2
C33H5.13
C33H5.16
C33H5.19
C34B2.3
C34C6.7
C34D1.2
C34D1.3
C34D1.5
C34D10.1
C34E10.5
C34F11.6
C34F11.8
C34F6.10
C34G6.6b
C34H4.1
C34H4.2
C34H4.3
C35C5.3b
C35C5.5
C35D10.6
C35D10.7a
C35E7.10a
C35E7.10b
C35E7.5a
C35E7.9
C36A4.9
C36B1.6
C36B7.1
C36B7.3
C36C5.15
C36C5.3
C36E8.1
C37A2.8b
C37C3.12
C37E2.3
C37H5.1
C37H5.4
C38C6.2
C38C6.5
C38D4.8
C38D9.1
C38D9.9
C38H2.2
C39B10.1
C39B10.2
C39B5.10
C39B5.12
C39B5.6
C39E6.2
C39E9.10
C39H7.4
C40H1.5
C41D11.3
C41D11.6
C41H7.7
C42C1.6
C42D4.5
C42D8.5
C43D7.5
C43E11.10
C43E11.2b
C43E11.3a
C43G2.2
C43G2.3
C43H6.2
C43H6.7
C44B7.3
C44B7.6
C44C10.1
C44C11.1b
C44C3.2
C44C8.1
C44C8.6a
C44E12.1
C44F1.1
C44H4.3
C44H9.5
C44H9.6
C44H9.8
C45B11.3
C45B2.1
C45B2.6
C45E1.4
C45E5.6a
C45G3.2b
C45G7.2
C45G7.3
C45G7.4
C45G9.2
C45G9.6b
C45H4.12
C45H4.9
C46A5.4
C46C2.4
C46E10.8
C46F2.1
C46G7.4c
C46H11.11
C46H11.2
C46H3.2
C47A10.8
C47A4.3
C47A4.5
C47B2.3b
C47B2.6
C47B2.8
C47C12.3
C47D12.2
C47E12.6b
C48B4.1
C48B4.10
C48B4.2
C48D5.1
C48D5.2b
C48E7.4
C49A1.5
C49A9.5
C49C3.4
C49C3.9
C49C8.5
C49D10.1
C49D10.11
C49F5.6
C49G7.10
C49G7.3
C49G7.5
C49G7.7
C50A2.4
C50B6.11
C50B6.7
C50B8.1
C50C3.9
C50E10.5
C50E10.7
C50F2.6a
C50F2.7
C50F4.1
C50F4.7
C50F4.9
C50F7.2
C50F7.4
C50F7.5
C50H11.3
C50H11.5
C51E3.1
C51E3.7b
C52B9.7b
C52E12.4
C52E2.8
C52E4.1
C52E4.3
C52E4.5
C53A3.1
C53A5.2
C53B7.3
C53D5.4
C53D6.2
C54A12.2
C54A12.4
C54C6.5
C54C8.9
C54D1.2
C54D1.4
C54D10.1
C54D10.7
C54D2.5a
C54E10.5
C54F6.3
C54F6.5
C54G10.3
C54G4.4
C54G4.5
C54G4.7
C55A1.6
C55A1.8
C55A6.6
C55F2.1b
C55F2.2
C56C10.7a
C56E6.3
C56E6.6
C56G7.1
CD4.2
D1014.3
D1025.2
D1037.4
D1043.1
D1054.10
D1069.1
D1081.6
D1086.3
D1086.5
D1086.7
D2013.9
D2021.4
D2024.9
D2045.8
D2062.1
D2062.6
D2063.1
D2085.1
D2085.4
D2089.2
D2089.4a
D2092.4
D2096.9
DH11.5
DY3.4b
E01B7.2
E01F3.1a
E01F3.1b
E01G4.3
E02C12.11
E02C12.8
E02C12.9
E02H1.7
E02H4.2
E03G2.2
E03H12.4
E03H4.10
E04A4.7
E04A4.8
E04F6.3
E04F6.7
E04F6.9
EEED8.15
EEED8.3
EEED8.8
EGAP7.1
F01D4.2
F01D4.5b
F01D5.2
F01D5.5
F01F1.2
F01F1.3
F01F1.9
F01G10.2
F01G10.3
F01G4.5
F01G4.6
F02A9.6
F02C12.5
F02D10.1
F02D10.3
F02D10.4
F02E8.6
F02H6.2
F02H6.6
F07A11.4
F07B7.14
F07B7.4
F07C3.3
F07C3.7
F07C4.12
F07C4.2
F07C4.9
F07D10.1
F07D3.3
F07E5.5
F07E5.6
F07G11.5
F07G6.7
F07H5.4
F07H5.8
F08A8.1
F08B1.3
F08B12.1
F08B6.2
F08C6.2
F08C6.5
F08F1.8
F08F3.1
F08F3.7
F08G12.1
F08G12.4
F08G12.8
F08G2.1
F08G2.4
F08G2.5
F08G5.6
F08H9.8
F09B12.3
F09B9.1
F09C11.1
F09E10.3
F09E5.16
F09E8.1
F09E8.7
F09F9.2
F09F9.3
F09G8.3
F09G8.4
F10A3.2
F10A3.3
F10A3.5
F10C2.3
F10D2.9
F10D7.2
F10D7.4
F10E9.5
F10E9.8
F10G2.9
F10G8.5
F11A5.10
F11A5.12
F11A6.2
F11C1.2
F11C7.3b
F11D11.3
F11D11.4
F11D5.6
F11G11.3
F12A10.3
F12F3.1
F12F3.2b
F12F6.9
F13A2.6
F13A7.11
F13A7.3
F13A7.7
F13A7.8
F13B12.5
F13B9.8
F13D12.6
F13D12.8
F13E6.4
F13E9.2
F13E9.4
F13E9.5
F13G11.2
F13G3.2
F13G3.3
F13G3.9
F13H10.4
F13H6.3
F13H6.4
F13H8.10b
F14B6.1
F14B6.2
F14B6.5
F14B6.6
F14B8.4
F14B8.7
F14D12.4a
F14D2.2
F14D7.7
F14E5.5
F14F11.2
F14F8.6
F14F9.2
F14F9.4
F14H3.10
F14H3.12
F15A4.12
F15B10.2
F15B9.6
F15C11.2c
F15D3.4
F15D4.2
F15D4.4
F15E6.3
F15H9.4
F16C3.1
F16C3.2
F16H11.5
F16H6.10
F17B5.4
F17C11.11
F17C11.8
F17E5.2
F17E9.11
F18A1.1
F18A12.8b
F18C12.1
F18C5.1
F18C5.10
F18E3.8
F18E9.6
F18G5.1
F18G5.6
F19B10.11
F19B2.5
F19C7.1
F19C7.7
F19G12.1
F19G12.3
F19G12.7
F19H8.3
F20A1.10
F20B10.1
F20B6.3
F20D1.3
F20D6.11
F20D6.5
F20E11.1
F20G2.5
F21A3.1
F21C10.10
F21C10.11
F21C10.6
F21C10.8
F21D12.1b
F21D12.5
F21D5.7
F21D9.4
F21E9.3
F21F3.1
F21F8.3
F21F8.4
F21F8.7
F21G4.6
F21H11.2a
F21H11.3
F21H12.6
F21H7.1
F21H7.2
F21H7.4
F22B3.1
F22B3.8
F22B7.1
F22B7.3
F22D3.1b
F22D6.12
F22D6.2
F22D6.9
F22F1.1
F22F4.2
F22H10.2
F23A7.6
F23B12.1
F23F1.6
F23F12.2
F23H11.3
F23H11.4a
F23H12.3
F23H12.4
F23H12.6
F23H12.8
F25A2.1
F25B3.5
F25B4.2
F25B5.1
F25B5.2
F25B5.4c
F25C8.3
F25C8.4
F25E2.4
F25E2.5a
F25E5.13
F25E5.14
F25E5.3
F25H2.10
F25H8.6
F25H9.1
F26A10.2
F26A3.4
F26B1.7
F26D11.9
F26D2.13
F26E4.11
F26E4.12
F26F2.6
F26G1.4
F26G5.5
F26G5.9
F27B10.1
F27C1.2
F27C1.4
F27C1.7
F27C8.3
F27C8.4
F27C8.5
F27D4.5
F27D4.6
F27E5.1
F27E5.4
F28A12.4
F28B1.1
F28B4.3
F28C1.2
F28C10.3
F28D1.5
F28D9.4
F28F8.2
F28F8.3
F28G4.1
F28H6.4
F29A7.3
F29B9.10
F29C4.7b
F29D10.5
F30A10.3
F30A10.4
F30B5.1
F30B5.7
F30F8.9a
F31A3.3
F31C3.4
F31D5.3d
F31F7.1
F32A7.1
F32A7.3a
F32B5.2
F32B5.6a
F32E10.3
F32E10.8
F32G8.6
F32H2.1a
F32H2.4
F32H2.8
F32H5.1
F32H5.7
F33A8.3
F33D11.10
F33D11.6
F33D11.9b
F33D4.5
F33E2.5
F33H2.5
F34D6.4
F35A5.2
F35B3.4
F35C12.3
F35C5.6
F35C5.9
F35C8.3
F35E12.4
F35E12.5
F35E12.6
F35E12.7
F35E12.8
F35E12.9
F35E2.5
F35E2.6
F35E8.11
F35E8.8
F35F10.14
F35G12.2
F35G12.3b
F35H12.3
F36A2.3
F36D1.5
F36D3.8
F36D3.9
F36F12.8
F36G9.10
F36G9.12
F36G9.14
F36H1.3
F36H12.17
F36H12.2
F36H5.2b
F36H5.8
F36H9.4
F37A4.5
F37A4.7b
F37B1.1
F37B12.3
F37B4.7
F37C12.1
F37C12.13b
F37C4.5
F37C4.7
F38A1.10
F38A1.11
F38A1.13
F38A1.4
F38A5.13
F38A5.3
F38B2.1b
F38B6.6
F38C2.1
F38C2.7
F38E11.1
F38E9.1
F38E9.2
F38G1.1
F38H4.9
F39B3.2
F39D8.3
F39G3.3
F39H12.2
F39H2.1
F39H2.2a
F40A3.3
F40A3.5
F40B1.1
F40B1.2
F40E10.2
F40E10.3
F40F12.2
F40F12.7
F40F4.4
F40F4.6
F40F4.8
F40F8.7
F40F9.2
F40F9.5
F40F9.6a
F40F9.7
F40G12.2
F40G12.6
F40G9.11
F40G9.5
F40G9.8
F40H3.2
F40H7.1
F40H7.10
F40H7.4
F41A4.1
F41B5.10
F41B5.7
F41B5.9
F41C3.6
F41D3.9
F41E6.1
F41E6.11
F41E6.8
F41F3.3
F41G3.12
F41G3.6
F41G4.7
F41G4.8
F41H10.7
F42A10.1
F42A10.5
F42A10.8
F42A6.4
F42A6.6
F42A8.1
F42C5.10
F42E8.1
F42F12.1
F42F12.9
F42G10.2
F42G2.1
F42G4.2
F42G8.4
F42G8.8
F42G9.4
F42G9.6a
F42H10.2
F43C1.3
F43C11.4
F43C9.3
F43D2.4
F43D9.5
F43E2.7a
F43G6.10
F43G6.1a
F43G6.3
F43G9.11
F43G9.3
F43H9.2a
F43H9.4
F44A2.1a
F44A2.3
F44A2.4
F44A6.1b
F44B9.1b
F44B9.3a
F44B9.8
F44C4.3
F44C8.8
F44D12.2
F44E2.9
F44E7.2
F44E7.3
F44F1.7
F44F4.7
F44F4.9
F44G3.6
F44G3.7
F44G3.8
F44G4.8
F45D11.10
F45D11.14
F45D11.2
F45D11.3
F45D11.4
F45D3.4
F45D3.4
F45E4.3b
F45E4.6
F45E6.2
F45E6.3
F46A9.2
F46A9.5
F46B3.1
F46B6.10
F46C3.3
F46C5.2
F46C5.4
F46F11.5
F46F11.9b
F46F2.1
F46F3.1
F46F5.10
F46F5.5
F46F5.8
F46F6.4
F46G10.1
F46G10.4
F46H5.2
F47A4.3
F47B3.7
F47B8.1
F47B8.3
F47C10.2
F47D12.6
F47E1.3
F47G3.2b
F47H4.10
F48C1.9
F48C11.1
F48D6.4b
F48D6.4c
F48E8.1b
F48F5.1
F48F5.3
F48G7.10
F49A5.7
F49C12.12
F49C12.3
F49C12.4
F49C12.5b
F49C12.6
F49C12.8
F49D11.7
F49D11.9
F49E10.4b
F49E12.10
F49E12.8
F49E2.1b
F49E2.4
F49F1.5
F49F1.6
F49F1.7
F49H12.2
F49H6.11
F49H6.13
F49H6.3
F52A8.1
F52A8.3
F52B10.1
F52B11.3
F52B5.2
F52C6.11
F52D1.2
F52D10.3a
F52E1.1
F52E1.7
F52E1.9
F52E10.3
F52F10.3
F52F10.4
F52F12.4
F52F12.7
F52H3.1
F52H3.3
F52H3.7a
F52H3.7b
F53A2.3
F53A2.5
F53A9.1
F53A9.2
F53A9.6
F53A9.7
F53A9.8
F53A9.8
F53A9.9
F53B2.1
F53B2.6
F53B2.8
F53B3.3
F53B6.4
F53B6.8
F53C11.1
F53C11.3
F53C3.1
F53C3.11
F53C3.5
F53C3.9
F53E10.4
F53F1.1
F53F1.10
F53F1.5
F53F1.8
F53F10.2b
F53G2.4a
F53H10.2
F53H2.1
F53H4.5
F53H8.4
F54A3.4
F54B11.2
F54B8.4
F54C8.6
F54C9.10
F54C9.3
F54D10.4
F54D10.9
F54D11.4
F54D5.11
F54D5.3
F54D5.4
F54D5.7
F54D7.2
F54D7.3
F54D8.1
F54D8.3a
F54D8.3b
F54E2.1
F54E2.6
F54E7.5
F54F11.2
F54F3.1
F54F3.4
F54F7.6
F54G8.1
F54H12.4
F54H5.4
F55A11.4
F55A4.10
F55B11.4
F55C12.7
F55C5.1
F55C7.7c
F55C9.8
F55C9.9
F55D1.1
F55F3.3
F55F8.9
F55G11.2
F55G11.3
F55G11.5
F55G11.6
F55G11.8
F56A8.6
F56A8.7b
F56B3.12
F56B3.5
F56B3.8
F56C11.2
F56C11.5
F56C11.6
F56C3.2
F56C3.7
F56C4.2
F56D1.2
F56D1.5
F56D12.4
F56D12.5a
F56D2.4
F56D2.5
F56D6.1
F56D6.2
F56F10.1
F56F10.3
F56F11.4a
F56F12.1
F56F4.1
F56H1.4
F56H6.1
F56H6.11
F56H9.2
F57A8.1
F57B1.5
F57C12.4
F57C7.1a
F57C7.1b
F57C7.5
F57C9.3
F57F4.3
F57F4.4
F57F5.1
F57G8.3
F57G8.8
F57H12.5
F58A3.2a
F58A6.1
F58A6.11
F58B3.1
F58B3.2
F58B3.4
F58B3.6
F58B3.7
F58D2.2
F58D5.2
F58D5.4b
F58D5.5
F58E1.14
F58E1.4
F58E1.9
F58E2.7
F58E2.9
F58E6.7
F58F6.1
F58G1.4
F58G11.6
F58G4.2
F58G6.1
F58G6.4
F58G6.7
F58H1.4
F58H10.1
F58H12.1
F58H7.3
F58H7.8
F59A1.10
F59A1.3
F59A1.4
F59A1.6
F59A2.1
F59A3.5
F59A7.6
F59B1.8
F59B2.10
F59B2.9
F59C12.2
F59C6.11
F59D6.3
F59E11.1
F59E11.7
F59E12.11
F59E12.3
F59F4.2
F59F5.5
F59F5.8
F59G1.1b
H02F09.2
H02F09.3
H02I12.1
H03A11.2
H03G16.2
H04M03.8
H06I04.1c
H06O01.1
H10D12.2
H10E21.1
H10E21.4
H12C20.2b
H16O14.2
H17B01.1b
H20E11.3
H20J04.3
H20J04.7
H22K11.1
H23L24.5
H23N18.1
H27D07.5
H28G03.1c
H28G03.2a
H32C10.3
H34I24.1
H34I24.2
H35B03.2b
H35N09.2
H36L18.2
H43E16.1
JC8.8
K01A2.10
K01A2.11b
K01A2.2
K01A2.8b
K01D12.11
K01H12.2
K01H12.3
K02A4.2
K02B12.7
K02E11.4
K02E7.10
K02E7.4
K02E7.9
K02F3.1
K02F6.2
K02F6.4
K03B8.1
K03B8.2
K03D3.10c
K03H1.11
K03H1.3
K04A8.10
K04A8.2
K04A8.4
K04A8.6
K04A8.7
K04F1.13
K04F10.4a
K04F10.4e
K04G7.4a
K04G7.4b
K04H4.6a
K05B2.4
K05C4.1
K05C4.3
K05C4.6
K05C4.7
K05D4.3
K05F1.10
K05F1.2
K05F1.7
K05F6.2
K05F6.4
K06A4.1
K06A4.4
K06A4.7
K06A5.3
K06G5.1
K07A1.3
K07B1.8
K07C11.10
K07C11.7
K07C5.1
K07C5.8
K07D4.2
K07D4.6
K07F5.2
K07G5.3
K07H8.9
K08B12.2b
K08B12.5
K08B4.6
K08B5.1
K08C7.5
K08D12.6
K08D8.4
K08D8.5
K08D8.6
K08E3.2
K08E7.7
K08F11.1
K08F11.4a
K08F4.8
K08G2.6
K08H10.1
K08H10.7
K08H10.9
K08H2.1
K08H2.4
K09C4.1
K09C6.2
K09C6.6
K09D9.1
K09D9.12
K09E10.1
K09E9.1
K09F5.3a
K09F6.4
K09F6.5
K09H11.1
K09H11.3
K10B2.1
K10B2.2
K10C2.1
K10C2.3
K10D11.1
K10D11.2
K10D11.3
K10D11.5
K10D11.6
K10D2.6
K10D3.2
K10D6.2c
K10F12.3b
K10G4.3
K10G6.3
K10G9.1
K10H10.6
K11D12.3
K11D12.4
K11D12.5
K11D12.8
K11D12.9
K11D2.2
K11E4.1
K11G12.2
K11G12.7
K11G9.3
K11G9.6
K11H12.3
K11H12.4
K11H3.1a
K12B6.1
K12D12.5
K12D9.1
K12D9.11
K12D9.3
K12F2.2b
K12G11.3
K12H4.7a
LLC1.2
M01A8.2
M01B12.1
M01D1.2
M01E10.3
M01E5.1
M01F1.3
M01F1.7
M01F1.8
M01G12.2
M01G12.9
M01H9.2
M01H9.3a
M02F4.7
M02H5.8
M03A1.6a
M03A8.1
M03A8.2
M03C11.5
M03F8.4
M04B2.1
M04C7.1
M04C9.6c
M04G12.4b
M05D6.3
M05D6.5
M05D6.7
M110.5a
M110.5b
M117.3
M151.2
M162.2
M163.4
M163.7
M199.3
M28.6
M28.8
M6.1
M60.2
M60.4
M7.2
M7.3
M70.1
PAR2.4b
R01E6.2
R01H10.1
R01H10.8
R01H2.5
R02D5.1
R02D5.3
R02E12.6
R02F2.1a
R02F2.2
R02F2.4
R03D7.6
R03G5.1
R03G5.6
R03G8.3
R04B5.7
R04D3.2
R04D3.8
R05A10.6
R05A10.8
R05D11.4
R05D3.2
R05D3.4
R05D8.6
R05F9.3
R05G9.2
R06A10.1
R06B10.3
R06B9.5
R06C1.4
R07B1.1
R07B1.10
R07B7.6
R07C3.3
R07C3.6
R07E3.2
R07E3.3
R07E3.5
R07E4.6b
R07E5.14
R07G3.1
R07H5.8
R07H5.9
R08A2.5
R08C7.5
R08C7.8
R08E3.1
R08E3.3
R08E5.4
R08F11.1
R08F11.3
R08H2.12
R08H2.2
R09A1.1
R09A1.2
R09B3.1
R09B3.3
R09B5.11
R09B5.3
R09B5.5
R09B5.6
R09B5.9
R09D1.2
R09D1.5
R09E12.2
R09F10.9
R09H3.3
R107.7
R10D12.9
R10E11.1b
R10E11.2
R10E4.1
R10E4.9
R10F2.2
R10H10.2
R11.4
R119.6
R11D1.3
R11G1.3
R11G11.10
R11G11.12
R12B2.5b
R12C12.3
R12E2.2
R12E2.6
R13D11.4
R13D11.7
R13H4.5
R13H7.2b
R151.7a
R153.1a
R160.4
R160.5
R160.7
R17.3
R186.3
R52.4
R53.1
R53.3a
R53.7a
R74.2
R74.5
T01B11.4
T01B4.1
T01C1.3
T01C3.4
T01C4.2a
T01C4.6
T01C8.1b
T01D3.1
T01D3.6
T01D3.6b
T01E8.4
T01G1.2
T01G5.3
T01G5.6
T01G6.8
T01G6.9
T01G9.1
T01G9.2a
T01G9.6a
T01H3.2
T01H3.3
T01H8.2
T02B5.1
T02C5.2
T02E1.3b
T02G5.2
T02G5.7
T02G5.9b
T02G6.7
T02H6.10
T02H6.1b
T03A1.3
T03E6.8
T03F6.4
T03F7.3
T03G11.2
T04A8.14
T04A8.3
T04A8.4
T04A8.9
T04D3.4
T04F8.6
T04F8.7
T05A7.6
T05A8.1
T05A8.4
T05B11.1
T05B4.9
T05C12.1
T05C12.5
T05C3.2
T05D4.3
T05E11.2
T05E11.6
T05F1.6a
T05F1.9
T05G5.11
T05G5.12
T05G5.2
T05G5.5
T05G5.8
T05H4.7
T05H4.9
T06A4.3
T06D8.1
T06D8.1a
T06D8.3
T06E4.10
T06E6.3
T06E6.8
T07A9.10
T07C12.3
T07C4.2
T07C4.9
T07C5.1c
T07F12.3
T07F8.3b
T07G12.11
T07G12.3
T07G12.7
T07H6.3
T08A9.9
T08B1.5
T08B1.6
T08B2.5d
T08B2.7a
T08D10.3
T08G11.1a
T08G11.3
T08G5.10
T08H10.3
T09A12.5
T09B4.7
T09B9.3
T09E11.1
T09E11.10
T09E11.4
T09E11.7
T09E11.8
T09F3.1
T09F5.1
T09F5.12
T09F5.9
T10B10.7
T10B10.9
T10B9.1
T10B9.2
T10C6.13
T10C6.6a
T10C6.9
T10G3.2
T10H10.2
T10H4.12
T10H4.6
T10H4.8
T10H4.9
T11F1.1
T11F8.2
T11F9.11
T11G6.3
T12A2.2
T12A7.2
T12A7.6
T12B3.1
T12B5.13
T12B5.4
T12B5.8
T12F5.3
T12F5.5
T12G3.1
T12G3.7
T13A10.1
T13B5.9
T13C2.2
T13C2.3
T13F2.11
T13F3.6
T13H5.3
T13H5.6
T14B1.1
T14B4.7
T14G10.8
T14G12.4b
T14G12.5
T15B12.1
T15B7.7
T15B7.8
T15D6.11
T15D6.3
T16A1.4
T16A1.7
T16A9.5
T16D1.2
T16G1.4
T16G1.5
T16G12.4
T16G12.5
T17A3.2
T18D3.7
T18H9.2
T18H9.4
T18H9.7a
T19A5.1
T19A5.5
T19C3.1
T19C3.4
T19C4.7
T19D12.10
T19D12.3
T19D12.4
T19D12.4
T19F4.1b
T19H12.10
T20B3.1
T20B5.2
T20B6.2
T20D3.2
T20D3.7
T20F10.2
T20F10.5
T20F5.4
T20G5.5
T20G5.6
T20G5.8
T20H9.5
T21B4.7
T21C9.10
T21C9.3b
T21C9.8
T21C9.9
T21D12.9a
T21D12.9c
T21D9.1
T21E12.2
T21E8.1
T21E8.2
T21E8.4
T21H3.1
T22C8.5
T22D1.1
T22E5.5
T22F3.6
T22G5.1
T22H2.5a
T22H6.3
T22H6.6
T23B3.4
T23B3.5
T23D5.11
T23D5.7
T23D8.9a
T23E7.3
T23F11.3
T23F4.2
T23G5.6
T23G7.4
T23G7.5
T23H2.5
T23H4.2
T24A11.2
T24A6.13
T24B1.1
T24B8.3
T24B8.5
T24C12.3
T24C4.4
T24D1.3
T24D5.4
T24D8.1
T24D8.2
T24D8.5
T24E12.5
T24F1.3
T24F1.5
T24H10.3
T24H7.5
T24H7.5c
T25B6.2
T25B6.7
T25B9.5
T25B9.7
T25C12.2
T25C12.3
T25C8.2
T25D10.4
T25D3.4
T25F10.3
T25G12.11
T25G12.2
T26C11.4
T26C12.6
T26C5.1
T26C5.3a
T26E3.7
T26E4.10
T26E4.14
T26E4.2
T26E4.4
T26H2.7
T27A1.1
T27A1.6
T27A8.2
T27A8.3
T27A8.5
T27B7.1
T27C10.1
T27C10.2
T27C10.5
T27C5.2
T27C5.5
T27E9.3
T27E9.6
T27E9.9
T27F2.4
T27F7.2a
T27F7.3a
T28A11.14
T28A11.16
T28A11.6
T28A8.5
T28A8.7
T28B4.4
T28C12.4a
T28D6.9
T28F2.5
T28F3.8
T28F4.5
T28H10.3
T28H11.1
VC5.3
VT23B5.1
VW02B12L.1
W01A11.2
W01A11.4
W01A11.5
W01A11.7
W01A8.1
W01C8.5
W01D2.4
W01F3.1b
W02A2.5
W02B12.3b
W02B12.4
W02B12.7
W02B3.6
W02D7.8
W03A5.2
W03A5.3
W03A5.5
W03D2.7
W03D8.6
W03F11.3
W03F8.8
W03F9.10
W03G1.5
W03G1.7
W03G11.3
W03G9.1
W03H9.3
W04A8.6
W04B5.1
W04B5.3a
W04D2.1b
W04D2.6a
W04E12.3
W04E12.8
W04G5.1
W04G5.2
W04H10.2
W05E10.4
W05F2.4
W05G11.6d
W05H7.2
W05H7.4b
W06A7.2
W06B11.4
W06D4.5
W06F12.1a
W06F12.2b
W06F12.3
W06G6.11
W06H3.1
W06H8.1d
W07A8.3
W07B3.2b
W07B8.1
W07B8.5
W07E6.1
W07G4.4
W07G4.5
W08A12.2
W08D2.4
W08D2.7
W08E12.7
W08F4.7
W09D10.3
W09D12.1
W09G12.8
W09G12.9
W10C8.2
Y102A5C.18
Y102A5C.8
Y105C5A.13
Y105C5A.22
Y105C5A.8
Y105C5A.9
Y105C5B.12a
Y105C5B.14
Y105C5B.25
Y105C5B.3
Y105E8A.12
Y105E8A.2
Y105E8A.3
Y105E8A.4
Y105E8B.4
Y106G6A.2b
Y108F1.4
Y110A2AL.8
Y110A7A.10
Y110A7A.17
Y111B2A.10b
Y111B2A.12
Y111B2A.22
Y111B2A.23
Y113G7A.6a
Y113G7A.9
Y113G7B.11
Y113G7C.1
Y116A8A.1
Y116A8A.4
[truncated: 490 more rows]
